# Supplementary material for: Activation of the G Protein-Coupled Bile Acid Receptor TGR5 Modulates the HCP5/miR-139-5p/DDIT4 Axis to Antagonize Cervical Cancer Progression
Source: Int J Mol Sci. 2024 Aug 16;25(16):8932. doi: 10.3390/ijms25168932 (PMC11354701; doi:10.3390/ijms25168932)
Supplement: Supplementary file 1 [file ijms-25-08932-s001.zip]

Archive with 1 entries (1 files):
- ijms-3123736-supplementary.pdf
